# Supplementary material for: Optimization of an Injectable, Resorbable, Bioactive Cement Able to Release the Anti-Osteoclastogenic Biomolecule ICOS-Fc for the Treatment of Osteoporotic Vertebral Compression Fractures
Source: Biomolecules. 2023 Jan 2;13(1):94. doi: 10.3390/biom13010094 (PMC9855932; doi:10.3390/biom13010094)
Supplement: Supplementary file 1 [file biomolecules-13-00094-s001.zip]

Archive with 1 entries (1 files):
- biomolecules-2036644-supplementary.pdf
